# Supplementary material for: Spatial Dynamics of Demersal Fish Assemblages off the Korean Coast in the East Sea
Source: Animals (Basel). 2024 May 29;14(11):1612. doi: 10.3390/ani14111612 (PMC11171390; doi:10.3390/ani14111612)
Supplement: Supplementary file 1 [file animals-14-01612-s001.zip]

Archive with 1 entries (1 files):
- animals-2986991-supplementary.xlsx
