# Supplementary material for: Spatial Dynamics of Demersal Fish Assemblages off the Korean Coast in the East Sea
Source: Animals (Basel). 2024 May 29;14(11):1612. doi: 10.3390/ani14111612 (PMC11171390; doi:10.3390/ani14111612)
Supplement: Supplementary file 1 [file animals-14-01612-s001.zip › animals-2986991-supplementary.xlsx]

## Sheet: Sheet1
Table S1. List of fish species and their abundance collected from the three depth layers in Ayajin and Hupo coast of East Sea, Korea
Family	Scientific name	Ayjin				Hupo
		Total	Shallow	Intermediate	Deeper	Total	Shallow	Intermediate	Deeper
Agonidae	Freemanichthys thompsoni	3		3		9		1	8
Agonidae	Hypsagonus jordani	1		1
Agonidae	Hypsagonus proboscidalis	2	2
Agonidae	Leptagonus leptorhynchus	2		2
Carangidae	Seriola quinqueradiata	7	7
Carangidae	Trachurus japonicus	1		1
Clupeidae	Clupea pallasii	4	2		2	331	204	94	33
Clupeidae	Konosirus punctatus	2	2
Cottidae	Alcichthys elongatus	82	82			14	13	1
Cottidae	Bero elegans	1	1
Cottidae	Enophrys diceraus	55	42	7	6
Cottidae	Gymnocanthus herzensteini	64	17	35	12	425	209	172	44
Cottidae	Gymnocanthus intermedius	1	1
Cottidae	Hemilepidotus gilberti	56	36	10	10
Cottidae	Icelus cataphractus	124		79	45	7			7
Cottidae	Taurocottus bergii	18		18
Cottidae	Triglops jordani					1		1
Cyclopteridae	Aptocyclus ventricosus	5	2	2	1	1	1
Cyclopteridae	Eumicrotremus orbis	34	15	15	4
Embiotocidae	Ditrema temminckii	15	15
Gadidae	Gadus macrocephalus	187	6	88	93	264	26	218	20
Gadidae	Gadus chalcogramma	10		5	5	1			1
Hemitripteridae	Blepsias cirrhosus	2	2
Hemitripteridae	Hemitripterus villosus	15	12	3
Hexagrammidae	Hexagrammos otakii	39	38	1		5	2	2	1
Hexagrammidae	Hexagrammous agrammus	2	2			2		2
Hexagrammidae	Pleurogrammus azonus	21	20	1		3		2	1
Lateolabracidae	Lateolabrax japonicus	1	1
Liparidae	Careproctus rastrinus	28			28	1		1
Liparidae	Crystallichthys matsushimae	1			1
Liparidae	Liparis agassizii					1	1
Liparidae	Liparis ingens	9		3	6	80	59	18	3
Liparidae	Liparis tessellatus					3	3
Lophiidae	Lophius litulon	1			1	14	14
Monacanthidae	Stephanolepis cirrhifer	33	33
Monacanthidae	Thamnaconus modestus	9	9
Monocentridae	Monocentris japonica	1	1
Oplegnathidae	Oplegnathus fasciatus	5	5
Pleuronectidae	Cleisthenes pinetorum	75	21	24	30	711	312	193	206
Pleuronectidae	Clidoderma asperrimum	1	1			3	3
Pleuronectidae	Dexistes rikuzenius					1	1
Pleuronectidae	Eopsetta grigorjewi	7	7			13	12	1
Pleuronectidae	Glyptocephalus stelleri	1228	88	716	424	906	139	233	534
Pleuronectidae	Hippoglossoides dubius	15		15		640	129	230	281
Pleuronectidae	Kareius bicoloratus	1		1
Pleuronectidae	Lepidopsetta bilineata	5		5		1	1
Pleuronectidae	Pseudopleuronectes herzensteini	10	5	4	1	102	75	27
Pleuronectidae	Pseudopleuronectes schrenki	2		2
Pleuronectidae	Pseudopleuronectes yokohamae					2	1	1
Pleuronectidae	Pleuronichthys cornutus					3	3
Pleuronectidae	Verasper variegatus	1	1
Psychrolutidae	Dasycottus setiger	72		20	52	226		7	219
Psychrolutidae	Eurymen gyrinus	4		4
Psychrolutidae	Malacocottus zonurus	11			11
Rajidae	Dipturus macrocauda					1	1
Rajidae	Okamejei kenojei					1	1
Scomberesocidae	Cololabis saira					2			2
Scombropidae	Scombrops boops					1		1
Sebastidae	Helicolenus hilgendorfi	1	1			2	2
Sebastidae	Sebastes owstoni	27	7	19	1
Sebastidae	Sebastes schlegelii	7	7
Sebastidae	Sebastes steindachneri	23	2		21
Sebastidae	Sebastes taczanowskii	34	33	1
Sebastidae	Sebastes thompsoni	1	1
Sebastidae	Sebastes trivittatus	15	15			1	1
Sebastidae	Sebastes vulpes	1	1
Squalidae	Squalus megalops					1			1
Stichaeidae	Ascoldia variegata knipowitschi	1		1
Stichaeidae	Chirolophis japonicus	2	2
Tetraodontidae	Takifugu pardalis	3	3
Trichodontidae	Arctoscopus japonicus	66		27	39	6	1	5
Triglidae	Chelidonichthys spinosus	1	1			7	7
Zoarcidae	Lycodes tanakae	3			3
	Number of species	62	41	30	22	37	26	20	15
	Total abundance	2458	549	1113	796	3792	1221	1210	1361
